# Supplementary material for: Genomic insights into phage-host interaction in the deep-sea chemolithoautotrophic Campylobacterota, Nitratiruptor
Source: ISME Commun. 2022 Nov 1;2:108. doi: 10.1038/s43705-022-00194-5 (PMC9723563; doi:10.1038/s43705-022-00194-5)
Supplement: Supplementary file 1 — Table S1 [file 43705_2022_194_MOESM1_ESM.xlsx]

## Sheet: Sheet1
Table S1. Overview of genome assembly of Nitratiruptor strains and their phages.
Sequence data	Nitratiruptor strain
	YY08-10	YY08-14	YY09-18	YY08-13	YY08-26
Genome
Illumina mate-pair
No. of reads	271 K	473 K	409 K	333 K	267 K
Total bases	58 Mb	95 Mb	80 Mb	70 Mb	58 Mb
Coverage of chromosome	29	51	43	36	29
Coverage of plasmid	66	117	195	69	80
BioSample number	SAMD00220882	SAMD00220884	SAMD00220886	SAMD00220883	SAMD00220885
DRA accession no.	DRR408730	DRR408732	DRR408734	DRR408731	DRR408733
PacBio long-reads
No. of subreads	-	1.6 M	-	-	-
Coverage	-	4179	-	-	-
BioSample number		SAMD00546750
DRA accession no.		DRR408735
Induced phage	NrS-2	NrS-3	-	NrS-4	NrS-5
PGM
No. of reads	22 K	15 K	-	30 K	21 K
Total bases	4.0 Mb	2.7 Mb		6.7 Mb	4.8 Mb
Coverage	102	68	-	157	113
BioSample number	SAMD00220887	SAMD00220888		SAMD00220889	SAMD00220890
DRA accession no.	DRR408726	DRR408727		DRR408728	DRR408729
Pacbio long-reads data includes both Nitratiruptor sp. YY08-14 and its induced phage NrS-3.
