# Supplementary material for: Genomic insights into phage-host interaction in the deep-sea chemolithoautotrophic Campylobacterota, Nitratiruptor
Source: ISME Commun. 2022 Nov 1;2:108. doi: 10.1038/s43705-022-00194-5 (PMC9723563; doi:10.1038/s43705-022-00194-5)
Supplement: Supplementary file 2 — Table S2 [file 43705_2022_194_MOESM2_ESM.xlsx]

## Sheet: Sheet1
Table S2. Average nucleotide identity values based on BLAST+ (ANIb) of Nitratiruptor strains.
Strain	SB155-2	YY08-10	YY08-14	YY09-18	YY08-13	YY08-26	DSM16512
SB155-2	*	87.09	87.09	73.29	74.16	74.16	74.09
YY08-10	87.17	*	99.99	73.96	74.79	74.79	74.37
YY08-14	87.19	100	*	74.03	74.84	74.84	74.39
YY09-18	73.29	73.86	73.86	*	76.38	76.38	76.12
YY08-13	74.23	74.9	74.9	76.43	*	100	95.3
YY08-26	74.24	74.89	74.89	76.42	100	*	95.29
DSM16512	74.08	74.35	74.35	76.12	95.21	95.21	*
Bold indicates high values of more than 95%.
Each strain was color-coded based on the species-level-definition (95%).
