# Supplementary material for: Genomic insights into phage-host interaction in the deep-sea chemolithoautotrophic Campylobacterota, Nitratiruptor
Source: ISME Commun. 2022 Nov 1;2:108. doi: 10.1038/s43705-022-00194-5 (PMC9723563; doi:10.1038/s43705-022-00194-5)
Supplement: Supplementary file 3 — Table S3 [file 43705_2022_194_MOESM3_ESM.xlsx]

## Sheet: Sheet1
Table S3. Predicted CDSs in the phage NrS-2 genome with their homologs in the databases.
CDS	Strand	Start	Stop	Length (aa)	Predicted function	Conserved domain	Top BLAST hit	E-value	Identity (%)	Accession no.
NRS2_01	-	63	1145	360	Integrase	Arm-DNA-bind_2 (PF12167), Phage_integrase (PF00589)	Site-specific integrase [Sulfurovum sp. NBC37-1]	6E-91	45	WP_011981122.1
NRS2_02	-	1186	1449	87		HTH_17 (PF12728)	no
NRS2_03	-	1774	2001	75			no
NRS2_04	-	1998	2678	226	Antirepressor	AntA (PF08346), ORF6C (PF10552)	AntA/AntB antirepressor family protein [Aliarcobacter butzleri]	3E-37	34	WP_130530350.1
NRS2_05	-	2820	3005	61		2 TMHMM	Hypothetical protein [Pasteurella atlantica]	7E-20	63	WP_211599086.1
NRS2_06	-	3181	3408	75	Cro	HTH_3 (PF01381)	Helix-turn-helix domain-containing protein [Sulfurospirillum cavolei]	6E-25	67	WP_060826161.1
NRS2_07	-	3457	4086	209	Methyltransferase	MT-A70 (PF05063)	Hypothetical protein [Bacteroidales bacterium]	3E-119	78	MBN3035956.1
NRS2_08	-	4099	4686	195	Endonuclease BglII	Endonuc-BglII (PF09195)	Restriction endonuclease [Deltaproteobacteria bacterium]	2E-102	70	TLM66386.1
NRS2_09	-	4741	5025	94			Hypothetical protein [Nitratiruptor sp. SB155-2]	5E-48	88	WP_041353971.1
NRS2_10	-	5012	5209	65			no
NRS2_11	+	5292	5681	129			Hypothetical protein NIS_0442 [Nitratiruptor sp. SB155-2]	6e-82	95	WP_012081819.1
NRS2_12	+	5665	5943	92		RelE/ParE_toxin_dom_sf (IPR035093)	Plasmid stabilization protein NIS_0443 [Nitratiruptor sp. SB155-2]	4E-55	96	WP_148164060.1
NRS2_13	-	5984	6547	187	DNA binding protein	Sigma70_r4_2 (PF08281)	Hypothetical protein NIS_0445 [Nitratiruptor sp. SB155-2]	2E-40	57	WP_012081822.1
NRS2_14	-	6544	6831	95	DNA binding protein	Bac_DNA_binding (PF00216)	Hypothetical protein [Epsilonproteobacteria bacterium]	1E-29	69	NPA64477.1
NRS2_15	-	7009	7560	183			no
NRS2_16	-	7557	7736	59			Hypothetical protein [Nitratiruptor sp. SB155-2]	2E-09	43	WP_041353974.1
NRS2_17	-	7757	8494	245	Transcriptional regulator	Phage_pRha (PF09669)	Rha family transcriptional regulator [Campylobacter concisus]	1E-27	42	WP_087585383.1
NRS2_18	-	8634	8807	57	Cro	Lambda repressor like, DNA-binding domain (SSF47413)	Transcriptional regulator [Malaciobacter mytili]	2E-20	61	WP_114843282.1
NRS2_19	-	8812	9036	74			Hypothetical protein NIS_0447 [Nitratiruptor sp. SB155-2]	8e-35	91	WP_012081824.1
NRS2_20	+	9087	9305	72			Hypothetical protein [Nitratiruptor sp. SB155-2]	1E-39	94	WP_041353977.1
NRS2_21	-	9347	9535	62			no
NRS2_22	-	9522	9839	105	MazG like protein	NTP-PPase_u3 (cd11540)	MazG-like family protein NIS_0449 [Nitratiruptor sp. SB155-2]	6E-54	90	WP_012081826.1
NRS2_23	-	9836	10093	85			DUF6378 domain-containing protein [Campylobacter showae]	6E-27	61	WP_122871479.1
NRS2_24	-	10102	10539	145	ssDNA binding protein	SSB (PF00436)	Single-stranded DNA-binding protein [Epsilonproteobacteria bacterium]	6E-64	62	NPA64919.1
NRS2_25	-	10536	11306	256	RecT	RecT (PF03837)	Phage recombination protein Bet [Helicobacter pullorum]	3E-81	54	WP_054198716.1
NRS2_26	-	11308	12183	291		YqaJ superfamily (cl09232)	Hypothetical protein [Epsilonproteobacteria bacterium]	3E-60	41	NCD11016.1
NRS2_27	-	12180	12350	56		1 TMHMM	Hypothetical protein [Nitratiruptor phage NrS-1]	1E-20	71	WP_158297267.1
NRS2_28	+	12576	12755	59		2 TMHMM	Hypothetical protein [Nitratiruptor phage NrS-1]	3E-30	93	BAN05329.1
NRS2_29	-	12797	13009	70			Hypothetical protein NIS_0456 [Nitratiruptor sp. SB155-2]	5E-37	89	WP_012081833.1
NRS2_30	-	13082	13471	129		2 TMHMM	no
NRS2_31	+	13750	13968	72			no
NRS2_32	+	14208	14411	67			no
NRS2_33	+	14393	15049	218			no
NRS2_34	+	15033	15428	131		Signal Peptide (23-24)	Hypothetical protein Nitsa_1808 [Nitratifractor salsuginis DSM 16511]	4E-55	73	WP_013554738.1
NRS2_35	-	15439	16197	252			Hypothetical protein [Candidatus Kapabacteria bacterium]	1E-27	32	MBL7992590.1
NRS2_36	-	16184	16363	59			no
NRS2_37	-	16527	17246	239	CI	HTH_3 (PF01381), Peptidase_S24 (PF00717)	LexA family transcriptional regulator [Campylobacter fetus]	1E-32	37	WP_147542932.1
NRS2_38	+	17355	17609	84			Hypothetical protein [Campylobacterales bacterium]	5E-09	65	MBD3843815.1
NRS2_39	-	17748	18008	86			no
NRS2_40	+	18059	18538	159	CII	Phage_CP76 (PF06892)	Hypothetical protein [Epsilonproteobacteria bacterium]	3E-49	54	NPA64467.1
NRS2_41	+	18632	19564	310			Hypothetical protein [Epsilonproteobacteria bacterium]	2E-35	84	NPA64466.1
NRS2_42	+	19554	20186	210		PRK08818	Hypothetical protein [Epsilonproteobacteria bacterium]	2E-53	59	NPA64465.1
NRS2_43	+	20349	20741	130	Nuclease	VRR_NUC (PF08774)	VRR-NUC domain-containing protein [Epsilonproteobacteria bacterium]	6E-56	51	NPA65065.1
NRS2_44	+	20734	21120	128	Terminase small subunit	Terminase_2 (PF03592)	Terminase small subunit [Nitratiruptor sp. SB155-2]	9E-78	90	WP_012081841.1
NRS2_45	+	21107	22303	398	Terminase large subunit	Terminase_3 (PF04466), Terminase_3C (PF17288)	PBSX family phage terminase large subunit [Nitratiruptor sp. SB155-2]	0	95	WP_012081842.1
NRS2_46	+	22300	22557	85			Hypothetical protein [Nitratiruptor sp. SB155-2]	1E-40	75	WP_041353983.1
NRS2_47	+	22554	24026	490	Phage head morphogenesis protein		Hypothetical protein NIS_0466 [Nitratiruptor sp. SB155-2]	0	72	WP_012081843.1
NRS2_48	+	24023	24304	93		V_Alix_like superfamily (cl14654)	no
NRS2_49	-	24307	25590	427	Structural protein		Hypothetical protein NIS_0468 [Nitratiruptor sp. SB155-2]	0	95	WP_012081845.1
NRS2_50	-	25580	26092	170	Tail protein		Hypothetical protein NIS_0469 [Nitratiruptor sp. SB155-2]	8E-98	82	WP_012081846.1
NRS2_51	-	26089	26460	123			Hypothetical protein NIS_0470 [Nitratiruptor sp. SB155-2]	2E-77	92	WP_012081847.1
NRS2_52	-	26462	26755	97			Hypothetical protein [Nitratiruptor sp. SB155-2]	5E-60	97	WP_041353984.1
NRS2_53	+	26857	27528	223		DUF342 (cl19219)	Hypothetical protein NIS_0471 [Nitratiruptor sp. SB155-2]	3E-151	98	WP_012081848.1
NRS2_54	+	27540	28499	319	Major capsid		Major capsid protein [Nitratiruptor sp. SB155-2]	0	97	WP_012081849.1
NRS2_55	+	28509	28712	67			Hypothetical protein [Nitratiruptor sp. SB155-2]	3E-37	94	WP_041353985.1
NRS2_56	+	28712	29614	300	Structural protein	Signal Peptide (22-23)	Hypothetical protein NIS_0473 [Nitratiruptor sp. SB155-2]	0	93	WP_012081850.1
NRS2_57	+	29624	29923	99			Hypothetical protein NIS_0474 [Nitratiruptor sp. SB155-2]	2E-61	99	WP_012081851.1
NRS2_58	+	29971	30240	89			Hypothetical protein NIS_0475 [Nitratiruptor sp. SB155-2]	1E-42	92	WP_012081852.1
NRS2_59	+	30397	34662	1421	Tape measure protein	4 TMHMM, HI1514 super family (cl34696), Smc super family (cl34174)	Hypothetical protein NIS_0476 [Nitratiruptor sp. SB155-2]	0	90	WP_012081853.1
NRS2_60	+	34659	35819	386		DUF2460 (PF09343)	DUF2460 domain-containing protein [Nitratiruptor sp. SB155-2]	0	95	WP_012081854.1
NRS2_61	+	35819	38110	763	Tail fiber	NHL (cd05819)	Hypothetical protein [Nitratiruptor sp. SB155-2]	3E-53	58	WP_148164062.1
NRS2_62	+	38120	38776	218			Hypothetical protein [Sulfurihydrogenibium sp.]	2E-06	29	MBX0312569.1
NRS2_63	+	38780	39199	139		DUF1353 (PF07087)	DUF1353 domain-containing protein [Epsilonproteobacteria bacterium]	3E-50	56	NPA65116.1
NRS2_64	+	39196	39483	95		Signal Peptide (17-18)	Hypothetical protein [Nitratiruptor sp. SB155-2]	4E-55	92	WP_041353986.1
NRS2_65	+	39509	39829	106	Holin	2 TMHMM	Phage holin family protein [Nitratiruptor sp. SB155-2]	1E-57	84	WP_012081859.1
NRS2_66	+	39822	40379	185	Lysozyme	PG_binding_3 (PF09374), Glyco_hydro_108 (PF05838)	Peptidoglycan-binding protein [Nitratiruptor sp. SB155-2]	2E-122	91	WP_012081860.1
