# Supplementary material for: Genomic insights into phage-host interaction in the deep-sea chemolithoautotrophic Campylobacterota, Nitratiruptor
Source: ISME Commun. 2022 Nov 1;2:108. doi: 10.1038/s43705-022-00194-5 (PMC9723563; doi:10.1038/s43705-022-00194-5)
Supplement: Supplementary file 4 — Table S4 [file 43705_2022_194_MOESM4_ESM.xlsx]

## Sheet: Sheet1
Table S4. Predicted CDSs in the phage NrS-3 genome with their homologs in the databases.
CDS	Strand	Start	Stop	Length (aa)	Predicted function	Conserved domain	Top BLAST hit	E-value	Identity (%)	Accession no.
NRS3_01	-	63	1145	360	Integrase	Arm-DNA-bind_2 (PF12167), Phage_integrase (PF00589)	Site-specific integrase [Sulfurovum sp. NBC37-1]	6E-91	45	WP_011981122.1
NRS3_02	-	1186	1449	87		HTH_17 (PF12728)	no
NRS3_03	-	1774	2001	75			no
NRS3_04	-	1998	2678	226	Antirepressor	AntA (PF08346), ORF6C (PF10552)	AntA/AntB antirepressor family protein [Aliarcobacter butzleri]	3E-37	34	WP_130530350.1
NRS3_05	-	2820	3005	61		2 TMHMM	Hypothetical protein [Pasteurella atlantica]	7E-20	63	WP_211599086.1
NRS3_06	-	3181	3408	75	Cro	HTH_3 (PF01381)	Helix-turn-helix domain-containing protein [Sulfurospirillum cavolei]	6E-25	67	WP_060826161.1
NRS3_07	-	3457	4086	209	Methyltransferase	MT-A70 (PF05063)	Hypothetical protein [Bacteroidales bacterium]	3E-119	78	MBN3035956.1
NRS3_08	-	4099	4686	195	Endonuclease BglII	Endonuc-BglII (PF09195)	Restriction endonuclease [Deltaproteobacteria bacterium]	2E-102	70	TLM66386.1
NRS3_09	-	4741	5025	94			Hypothetical protein [Nitratiruptor sp. SB155-2]	5E-48	88	WP_041353971.1
NRS3_10	-	5012	5209	65			no
NRS3_11	+	5292	5681	129			Hypothetical protein NIS_0442 [Nitratiruptor sp. SB155-2]	6e-82	95	WP_012081819.1
NRS3_12	+	5665	5943	92		RelE/ParE_toxin_dom_sf (IPR035093)	Plasmid stabilization protein NIS_0443 [Nitratiruptor sp. SB155-2]	4E-55	96	WP_148164060.1
NRS3_13	-	5984	6547	187	DNA binding protein	Sigma70_r4_2 (PF08281)	Hypothetical protein NIS_0445 [Nitratiruptor sp. SB155-2]	2E-40	57	WP_012081822.1
NRS3_14	-	6544	6831	95	DNA binding protein	Bac_DNA_binding (PF00216)	Hypothetical protein [Epsilonproteobacteria bacterium]	1E-29	69	NPA64477.1
NRS3_15	-	7009	7560	183			no
NRS3_16	-	7557	7736	59			Hypothetical protein [Nitratiruptor sp. SB155-2]	2E-09	43	WP_041353974.1
NRS3_17	-	7757	8509	250	Transcriptional regulator	P22_AR_N (PF10547)	TPA: MAG TPA: hypothetical protein [Siphoviridae sp.]	3E-36	46	DAQ11011.1
NRS3_18	-	8655	8888	77	Cro	TPR-like_helical_dom_sf (IPR011990)	Transcriptional regulator [Malaciobacter mytili]	1E-24	69	WP_114843282.1
NRS3_19	-	8857	9060	67			Hypothetical protein NIS_0447 [Nitratiruptor sp. SB155-2]	6E-34	90	WP_012081824.1
NRS3_20	+	9111	9329	72			Hypothetical protein [Nitratiruptor sp. SB155-2]	1E-39	94	WP_041353977.1
NRS3_21	-	9371	9559	62			no
NRS3_22	-	9546	9863	105	MazG like protein	NTP-PPase_u3 (cd11540)	MazG-like family protein NIS_0449 [Nitratiruptor sp. SB155-2]	6E-54	90	WP_012081826.1
NRS3_23	-	9860	10117	85			DUF6378 domain-containing protein [Campylobacter showae]	6E-27	61	WP_122871479.1
NRS3_24	-	10126	10563	145	ssDNA binding protein	SSB (PF00436)	Single-stranded DNA-binding protein [Epsilonproteobacteria bacterium]	6E-64	62	NPA64919.1
NRS3_25	-	10560	11330	256	RecT	RecT (PF03837)	Phage recombination protein Bet [Helicobacter pullorum]	3E-81	54	WP_054198716.1
NRS3_26	-	11332	12207	291		YqaJ superfamily (cl09232)	Hypothetical protein [Epsilonproteobacteria bacterium]	3E-60	41	NCD11016.1
NRS3_27	-	12204	12374	56		1 TMHMM	Hypothetical protein [Nitratiruptor phage NrS-1]	1E-20	71	WP_158297267.1
NRS3_28	+	12600	12779	59		2 TMHMM	Hypothetical protein [Nitratiruptor phage NrS-1]	3E-30	93	BAN05329.1
NRS3_29	-	12821	13033	70			Hypothetical protein NIS_0456 [Nitratiruptor sp. SB155-2]	5E-37	89	WP_012081833.1
NRS3_30	-	13106	13495	129		2 TMHMM	no
NRS3_31	+	13774	13992	72			no
NRS3_32	+	14232	14435	67			no
NRS3_33	+	14417	15073	218			no
NRS3_34	+	15057	15452	131		Signal Peptide (23-24)	Hypothetical protein Nitsa_1808 [Nitratifractor salsuginis DSM 16511]	4E-55	73	WP_013554738.1
NRS3_35	-	15463	16221	252			Hypothetical protein [Candidatus Kapabacteria bacterium]	1E-27	32	MBL7992590.1
NRS3_36	-	16208	16387	59			no
NRS3_37	-	16551	17270	239	CI	HTH_3 (PF01381), Peptidase_S24 (PF00717)	LexA family transcriptional regulator [Campylobacter fetus]	1E-32	37	WP_147542932.1
NRS3_38	+	17379	17633	84			Hypothetical protein [Campylobacterales bacterium]	5E-09	65	MBD3843815.1
NRS3_39	-	17772	18032	86			no
NRS3_40	+	18083	18562	159	CII	Phage_CP76 (PF06892)	Hypothetical protein [Epsilonproteobacteria bacterium]	3E-49	54	NPA64467.1
NRS3_41	+	18656	19588	310			Hypothetical protein [Epsilonproteobacteria bacterium]	2E-35	84	NPA64466.1
NRS3_42	+	19578	20210	210		PRK08818	Hypothetical protein [Epsilonproteobacteria bacterium]	2E-53	59	NPA64465.1
NRS3_43	+	20373	20765	130	Nuclease	VRR_NUC (PF08774)	VRR-NUC domain-containing protein [Epsilonproteobacteria bacterium]	6E-56	51	NPA65065.1
NRS3_44	+	20758	21144	128	Terminase small subunit	Terminase_2 (PF03592)	Terminase small subunit [Nitratiruptor sp. SB155-2]	9E-78	90	WP_012081841.1
NRS3_45	+	21131	22327	398	Terminase large subunit	Terminase_3 (PF04466), Terminase_3C (PF17288)	PBSX family phage terminase large subunit [Nitratiruptor sp. SB155-2]	0	95	WP_012081842.1
NRS3_46	+	22324	22581	85			Hypothetical protein [Nitratiruptor sp. SB155-2]	1E-40	75	WP_041353983.1
NRS3_47	+	22578	24050	490	Phage head morphogenesis protein		Hypothetical protein NIS_0466 [Nitratiruptor sp. SB155-2]	0	72	WP_012081843.1
NRS3_48	+	24047	24328	93		V_Alix_like superfamily (cl14654)	no
NRS3_49	-	24331	25614	427	Structural protein		Hypothetical protein NIS_0468 [Nitratiruptor sp. SB155-2]	0	95	WP_012081845.1
NRS3_50	-	25604	26116	170	Tail protein		Hypothetical protein NIS_0469 [Nitratiruptor sp. SB155-2]	8E-98	82	WP_012081846.1
NRS3_51	-	26113	26484	123			Hypothetical protein NIS_0470 [Nitratiruptor sp. SB155-2]	2E-77	92	WP_012081847.1
NRS3_52	-	26486	26779	97			Hypothetical protein [Nitratiruptor sp. SB155-2]	5E-60	97	WP_041353984.1
NRS3_53	+	26881	27552	223		DUF342 (cl19219)	Hypothetical protein NIS_0471 [Nitratiruptor sp. SB155-2]	3E-151	98	WP_012081848.1
NRS3_54	+	27564	28523	319	Major capsid		Major capsid protein [Nitratiruptor sp. SB155-2]	0	97	WP_012081849.1
NRS3_55	+	28533	28736	67			Hypothetical protein [Nitratiruptor sp. SB155-2]	3E-37	94	WP_041353985.1
NRS3_56	+	28736	29638	300	Structural protein	Signal Peptide (22-23)	Hypothetical protein NIS_0473 [Nitratiruptor sp. SB155-2]	0	93	WP_012081850.1
NRS3_57	+	29648	29947	99			Hypothetical protein NIS_0474 [Nitratiruptor sp. SB155-2]	2E-61	99	WP_012081851.1
NRS3_58	+	29995	30264	89			Hypothetical protein NIS_0475 [Nitratiruptor sp. SB155-2]	1E-42	92	WP_012081852.1
NRS3_59	+	30421	34686	1421	Tape measure protein	4 TMHMM, HI1514 super family (cl34696), Smc super family (cl34174)	Hypothetical protein NIS_0476 [Nitratiruptor sp. SB155-2]	0	90	WP_012081853.1
NRS3_60	+	34683	35843	386		DUF2460 (PF09343)	DUF2460 domain-containing protein [Nitratiruptor sp. SB155-2]	0	95	WP_012081854.1
NRS3_61	+	35843	37681	612	Tail fiber	NHL super family (cl18310)	Phage-related tail protein [Nitratiruptor sp. SB155-2]	5E-54	58	BAF69592.1
NRS3_62	+	37691	38347	218			Hypothetical protein [Sulfurihydrogenibium sp.]	2E-06	29	MBX0312569.1
NRS3_63	+	38351	38770	139		DUF1353 (PF07087)	DUF1353 domain-containing protein [Epsilonproteobacteria bacterium]	3E-50	56	NPA65116.1
NRS3_64	+	38767	39054	95		Signal Peptide (17-18)	Hypothetical protein [Nitratiruptor sp. SB155-2]	4E-55	92	WP_041353986.1
NRS3_65	+	39080	39400	106	Holin	2 TMHMM	Phage holin family protein [Nitratiruptor sp. SB155-2]	1E-57	84	WP_012081859.1
NRS3_66	+	39393	39950	185	Lysozyme	PG_binding_3 (PF09374), Glyco_hydro_108 (PF05838)	Peptidoglycan-binding protein [Nitratiruptor sp. SB155-2]	2E-122	91	WP_012081860.1
