# Supplementary material for: Genomic insights into phage-host interaction in the deep-sea chemolithoautotrophic Campylobacterota, Nitratiruptor
Source: ISME Commun. 2022 Nov 1;2:108. doi: 10.1038/s43705-022-00194-5 (PMC9723563; doi:10.1038/s43705-022-00194-5)
Supplement: Supplementary file 5 — Table S5 [file 43705_2022_194_MOESM5_ESM.xlsx]

## Sheet: Sheet1
Table S5. Predicted CDSs in the phage NrS-4 genome with their homologs in the databases.
CDS	Strand	Start	Stop	Length (aa)	Predicted function	Conserved domain	Top BLAST hit	E-value	Identity (%)	Accession no.
NRS4_01	-	9	1109	366	Integrase	Phage_integrase (PF00589), Arm-DNA-bind_2 (PF12167)	Site-specific integrase [Sulfurimonas sp. GYSZ_1]	7E-144	54	WP_152307344.1
NRS4_02	-	1152	1373	73			Hypothetical protein [Sulfurovum sp. TSL1]	2E-13	47	WP_223898942.1
NRS4_03	-	1575	1802	75			no
NRS4_04	-	1799	2593	264	Antirepressor	Bro-N (PF02498), ANT (PF03374)	TPA: MAG TPA: KilAC domain protein [Siphoviridae sp.]	2E-109	63	DAR24488.1
NRS4_05	-	2716	3258	180	Transcriptional regulator	HTH_3 (PF01381)	Helix-turn-helix domain-containing protein [Sulfurovum sp. bin170]	6E-14	45	WP_164664231.1
NRS4_06	-	3351	3596	81			no
NRS4_07	-	3596	4126	176			Hypothetical protein NIS_0444 [Nitratiruptor sp. SB155-2]	9E-76	63	BAF69558.1
NRS4_08	-	4273	4521	82			Hypothetical protein [Chlorobi bacterium]	2E-11	52	NPA45139.1
NRS4_09	-	4535	5104	189	DNA binding protein	Sigma70_r4_2 (PF08281)	Hypothetical protein NIS_0445 [Nitratiruptor sp. SB155-2]	9E-41	49	WP_012081822.1
NRS4_10	-	5101	5388	95	DNA binding protein	Bac_DNA_binding (PF00216)	Hypothetical protein [Epsilonproteobacteria bacterium]	1E-29	70	NPA64477.1
NRS4_11	-	5572	6117	181			no
NRS4_12	-	6293	6799	168	MazG like protein	DUF3310 (PF11753), PRA-PH (PF01503)	Phage-related DNA-binding protein NIS_0449 [Nitratiruptor sp. SB155-2]	2E-58	92	WP_012081826.1
NRS4_13	-	6811	7260	149	ssDNA binding protein	SSB (PF00436)	Single-stranded DNA-binding protein [Epsilonproteobacteria bacterium]	5E-62	60	NPA64919.1
NRS4_14	-	7257	8240	327	RecT	RecT (PF03837)	Recombinase RecT [Campylobacter fetus]	3E-98	51	WP_187213865.1
NRS4_15	-	8251	8955	234			Hypothetical protein NIS_0446 [Nitratiruptor sp. SB155-2]	5E-80	58	WP_012081823.1
NRS4_16	-	9109	9342	77	Cro	HTH_3 (PF01381)	Helix-turn-helix transcriptional regulator [Campylobacter sp. 19-13652]	5E-24	62	WP_221254742.1
NRS4_17	-	9416	10174	252	Exonuclease	DUF3799 (PF12684)	PD-(D/E)XK nuclease-like domain-containing protein [Hydrogenimonas thermophila]	1E-40	37	WP_092911924.1
NRS4_18	-	10171	10341	56		1 TMHMM	Hypothetical protein [Nitratiruptor sp. SB155-2]	2E-23	82	WP_158297267.1
NRS4_19	-	10791	10988	65			Hypothetical protein NIS_0456 [Nitratiruptor sp. SB155-2]	2E-32	88	WP_012081833.1
NRS4_20	+	11329	11850	173		MUG113 (PF13455)	GIY-YIG nuclease family protein [Halarcobacter arenosus]	8E-22	42	WP_138151464.1
NRS4_21	+	11972	12367	131			Hypothetical protein Nitsa_1808 [Nitratifractor salsuginis DSM 16511]	8E-56	74	WP_013554738.1
NRS4_22	-	12369	13073	234	CI	HTH_3 (PF01381), Peptidase S24 (PF00717)	LexA family transcriptional regulator [Sulfurimonas autotrophica]	4E-24	33	HIP15127.1
NRS4_23	+	13173	13427	84		HTH_3 (PF01381)	TPA: MAG TPA: helix-turn-helix protein [Siphoviridae sp.]	4E-14	57	DAY31819.1
NRS4_24	+	13424	13912	162	CII	Phage_CP76 (PF06892)	phage regulatory CII family protein [Nitratifractor salsuginis]	1E-61	60	WP_013554733.1
NRS4_25	+	13909	14109	66	Transcriptional regulator	Phage_AlpA	AlpA family transcriptional regulator [Nitratiruptor sp. SB155-2]	3E-30	84	WP_012082699.1
NRS4_26	+	14192	15022	276			Hypothetical protein [Sulfurovum sp.]	5E-41	37	NOR55530.1
NRS4_27	+	15022	15645	207			Hypothetical protein [Epsilonproteobacteria bacterium]	1E-63	59	NPA64465.1
NRS4_28	+	15823	16359	178			no
NRS4_29	+	16356	16751	131	Nuclease	VRR_NUC (PF08774)	VRR-NUC domain-containing protein [Epsilonproteobacteria bacterium]	2E-55	63	NPA65065.1
NRS4_30	+	16751	17005	84		RNA polymerase sigma factor, region 3/4 (IPR013324)	no
NRS4_31	+	16971	17267	98		Mor (PF08765)	no
NRS4_32	+	17251	17709	152			no
NRS4_33	+	17702	19531	609	Terminase large subunit	Terminase_GpA (PF05876)	Phage terminase large subunit family protein [Campylobacter fetus]	3E-157	41	WP_147542939.1
NRS4_34	-	19765	19887	40			no
NRS4_35	+	19852	20343	163			no
NRS4_36	+	20374	20679	101			no
NRS4_37	-	20739	21332	197		2 TMHMM, SHOCT (PF09851)	SHOCT domain-containing protein [Hydrogenimonas urashimensis]	4E-11	28	WP_201353844.1
NRS4_38	+	21668	21913	81			no
NRS4_39	+	21891	23225	444	Portal protein	Phage_portal_2 (PF05136)	Phage portal protein [Epsilonproteobacteria bacterium]	2E-131	46	NPA63612.1
NRS4_40	+	23212	24423	403	Peptidase	Peptidase_S49 (PF01343)	S49 family peptidase [Alphaproteobacteria bacterium]	6E-53	37	MBO6288744.1
NRS4_41	+	24427	24771	114	Head decoration protein	HDPD (PF02924)	Head decoration protein [Geobacter sp.]	3E-33	55	HGW72088.1
NRS4_42	+	24774	25790	338	Major capsid	Phage_cap_E (PF03864)	Phage major capsid protein E [Candidatus Kentron sp. LFY]	3E-96	45	VFK12787.1
NRS4_43	+	25932	26276	114			Hypothetical protein [Blautia sp. AF19-13LB]	7E-06	28	WP_118659810.1
NRS4_44	+	26273	26875	200			Hypothetical protein [Campylobacter sp. 19-13652]	1E-11	34	WP_221254775.1
NRS4_45	+	26872	27348	158			TPA: MAG TPA: hypothetical protein [Caudovirales sp.]	1E-47	50	DAJ63936.1
NRS4_46	+	27359	28501	380		Phage_tube_2 (PF18906)	TPA: MAG TPA: Tail tube protein [Siphoviridae sp.]	3E-75	38	DAX69241.1
NRS4_47	+	28514	28765	83			no
NRS4_48	+	28810	29079	89		DUF1799 (PF08809)	TPA: MAG TPA: protein of unknown function DUF1799 [Caudovirales sp.]	6E-16	52	DAR81722.1
NRS4_49	+	29066	35602	2178	Tape measure protein	2 TMHMM	TPA: MAG TPA: endonuclease subunit [Caudovirales sp.]	2E-77	39	DAR81679.1
NRS4_50	+	35602	36771	389		DUF2460 (PF09343)	DUF2460 domain-containing protein [Nitratiruptor sp. SB155-2]	2E-120	48	WP_012081854.1
NRS4_51	+	36768	38828	686	Structural protein	Shufflon_N (PF04917)	Phage-related tail protein [Nitratiruptor sp. SB155-2]	9E-23	34	BAF69592.1
NRS4_52	+	38845	39546	233			no
NRS4_53	+	39543	40022	159			Hypothetical protein [Gammaproteobacteria bacterium]	2E-24	45	MBU0592453.1
NRS4_54	+	40019	40363	114		1 TMHMM	Hypothetical protein [Hydrogenimonas urashimensis]	1E-24	44	WP_201353808.1
NRS4_55	+	40360	40707	115		Signal peptide (24-25)	Hypothetical protein [Nitratiruptor tergarcus]	2E-11	45	WP_084276627.1
NRS4_56	+	40704	41153	149	Holin	4 TMHMM, Phage_holin_4_1 (PF05105)	TPA: hypothetical protein CFH81_08840 [Sulfurovum sp. UBA12169]	1E-43	62	DAB40291.1
NRS4_57	+	41140	41481	113		1 TMHMM	no
NRS4_58	+	41791	42348	185	Lysozyme	PG_binding_3 (PF09374), Glyco_hydro_108 (PF05838)	Peptidoglycan-binding protein [Nitratiruptor sp. SB155-2]	8E-115	86	WP_012081860.1
NRS4_59	-	42345	42851	168		IENR1 (SM00497)	Hypothetical protein DRQ46_06375 [Gammaproteobacteria bacterium]	6E-35	45	RKZ96881.1
