# Supplementary material for: Genomic insights into phage-host interaction in the deep-sea chemolithoautotrophic Campylobacterota, Nitratiruptor
Source: ISME Commun. 2022 Nov 1;2:108. doi: 10.1038/s43705-022-00194-5 (PMC9723563; doi:10.1038/s43705-022-00194-5)
Supplement: Supplementary file 6 — Table S6 [file 43705_2022_194_MOESM6_ESM.xlsx]

## Sheet: Sheet1
Table S6. Putative core genes in Nitratiruptor temperate phages.
Predicted function	Phages
	NrS-1	NrS-2	NrS-4
Integrase	NRS1_01	NRS2_01	NRS4_01
Unknown	NRS1_02	NRS2_02	NRS4_02
DNA binding protein	NRS1_07	NRS2_13	NRS4_09
Unknown	NRS1_08	NRS2_17	NRS4_15
Cro	NRS1_09	NRS2_06, NRS2_18	NRS4_05, NRS4_16
MazG	NRS1_12	NRS2_22	NRS4_12
Unknown	NRS1_19	NRS2_27	NRS4_18
Unknown	NRS1_21	NRS2_29	NRS4_19
Tape measure protein	NRS1_43	NRS2_59	NRS4_49
Unknown	NRS1_44	NRS2_60	NRS4_50
Tail fiber	NRS1_45	NRS2_61	NRS4_51
Lysozyme	NRS1_51	NRS2_66	NRS4_58
