# Supplementary material for: Genomic insights into phage-host interaction in the deep-sea chemolithoautotrophic Campylobacterota, Nitratiruptor
Source: ISME Commun. 2022 Nov 1;2:108. doi: 10.1038/s43705-022-00194-5 (PMC9723563; doi:10.1038/s43705-022-00194-5)
Supplement: Supplementary file 7 — Table S7 [file 43705_2022_194_MOESM7_ESM.xlsx]

## Sheet: Sheet1
Table S7. Distribution of the homologs of phage genes found outside of temperate phage regions in Nitratiruptor genomes.
Phage	CDS	Predicted function	Nitratiruptor strain
			SB155-2	YY08-10	YY08-14	YY09-18	YY08-13	DSM16512
NrS-1	NRS1_01	Integrase	NIS_1691 26, 49
NrS-2	NRS2_24	ssDNA binding protein	NIS_1165 64, 79	NitYY0810_C0878 63, 77	NitYY0814_C1243 63, 77	NitYY0918_C0741 72, 88	NitYY0813_C0809 62, 77	SAMN05660197_1181 62, 77
	NRS2_05	Hypothetical protein						SAMN05660197_1321 41, 57
NrS-4	NRS4_01	Integrase	NIS_1691 27, 48	NitYY0810_C0794 26, 48	NitYY0814_C0792 26, 48
					NitYY0814_C1325 26, 48
	NRS4_13	ssDNA binding protein	NIS_1165 62, 77	NitYY0810_C0878 61, 77	NitYY0814_C1243 61, 77	NitYY0918_C0741 61, 79	NitYY0813_C0809 60, 79	SAMN05660197_1181 60, 79
	NRS4_22	Phage repressor CI	NIS_0280 26, 48	NitYY0810_C0298 26, 47	NitYY0814_C0298 26, 47
	NRS4_25	Transcriptional regulator	NIS_1328 84, 90				NitYY0813_C1529 84, 90	SAMN05660197_1885 71, 81
Numbers indicates amino acid identities (bottom, left) and similarities (bottom, right) with the phage gene products by pairwise BLASTP comparisons.
Results are shown where the sequence alignment covered at least 60% of the protein length and where the percentage of identity was at least 25%.
Colors indicate the current host-phage combinations.
