# Supplementary material for: Genomic insights into phage-host interaction in the deep-sea chemolithoautotrophic Campylobacterota, Nitratiruptor
Source: ISME Commun. 2022 Nov 1;2:108. doi: 10.1038/s43705-022-00194-5 (PMC9723563; doi:10.1038/s43705-022-00194-5)
Supplement: Supplementary file 8 — Table S8 [file 43705_2022_194_MOESM8_ESM.xlsx]

## Sheet: Sheet1
Table S8. Detected methylated motifs.
Detected methylated motif	Modification type	Number of detected methylated motifs	Number of motifs in genome	Methylation ratio (%)
RGATCY	6mA	3864	3864	100
TTGATCAA	6mA	752	800	94
GCNGC	4mC	3430	9704	35.3
C	unknown	19728	712444	2.7
R=A/G, Y=C/T, N=A/C/G/T
Underlined bold face indicates methylation sites.
