# Supplementary material for: Genomic insights into phage-host interaction in the deep-sea chemolithoautotrophic Campylobacterota, Nitratiruptor
Source: ISME Commun. 2022 Nov 1;2:108. doi: 10.1038/s43705-022-00194-5 (PMC9723563; doi:10.1038/s43705-022-00194-5)
Supplement: Supplementary file 9 — Table S9 [file 43705_2022_194_MOESM9_ESM.xlsx]

## Sheet: Sheet1
Table S9. CRISPR-Cas systems and CRISPR spacer sequences in Nitratiruptor strains.
Nitratiruptor strain	CRISPR-Cas subtypes	PAM	CRISPR array	DR sequence	Number of spacers	Spacer name	Spacer sequences	Spacer length
YY08-13	I-B	TTA or TAA (5' PAM)	CRISPR_YY0813C1	GTTTGTATCGTGCCTATGAGGTATTGAAAC	26	YY0813C1_s1	GGCTCCAATCTCAACTCATATCCTCCATCAATCTTTC	37
						YY0813C1_s2	AAGTGTGTGGATAAAATAAAAATAGCTAGCGACATT	36
						YY0813C1_s3	ATAGCTTGATGGAGGGCAATAAGCCTTCAATGGACGA	37
						YY0813C1_s4	TGCCTGCACTCTGTCGCTGTCCTATACACACTAATG	36
						YY0813C1_s5	CGCTGTCTGCATCTGTATCAACTGCTTGTCCAGTAAG	37
						YY0813C1_s6	TACTTCTTGCCCTTGTATACTCGGGGCTTCAAAAGTGG	38
						YY0813C1_s7	AAGTTTTTATACATTGCGCTCAAAGTGCGGGGTATC	36
						YY0813C1_s8	ATTCATTTGTGCATTTTTGATTTTTTTGGGTTCAAA	36
						YY0813C1_s9	GAAGATGACGGCGCACCACTTGCGTCATAAAGATTA	36
						YY0813C1_s10	TCCATATACCTTGCGTTTTTTTTCAAAAGCTTTACA	36
						YY0813C1_s11	ATTCATTTGTGCATTTTTGATTTTTTTGGGTTCAAA	36
						YY0813C1_s12	TATTACATTGAAGATAGATAACACCGACTTGTTTTT	36
						YY0813C1_s13	TATTACATTGAAGATAGATAACACCGACTTGTTTTT	36
						YY0813C1_s14	TCTTTTCATAGAGCCTACTATCAAGCCCAACCATATC	37
						YY0813C1_s15	TCTTCACTAAAAGTTATCAATTTTATGTACAAATCAG	37
						YY0813C1_s16	AACTCTGTTGTGGCTACAAACCTTGGAATAACGAAT	36
						YY0813C1_s17	ACTGTACAAGGCAACCTCTTTGGGACTGGTGGACGA	36
						YY0813C1_s18	CATCAAATCCATCACAAAAGCGATCGGTGATGAGTT	36
						YY0813C1_s19	GAATCTTCTCTTATCTCATCTTTATCGCTAAAAATC	36
						YY0813C1_s20	CCTCTTTTGTTGTCTTTTTGGTAGCATTTTTCACATT	37
						YY0813C1_s21	TGCTGAAAAAGTTTCAAAAGCAAATATCACAACACA	36
						YY0813C1_s22	TCATTTTCAACCTCCTCAAAAAGCTCTTTGAAGCTTT	37
						YY0813C1_s23	AAACTATATTCAAATGTATTCCCTGCTAGATTCTCAA	37
						YY0813C1_s24	CCAGATAACAAATACTGAGCAAGCGCAAGCATTATT	36
						YY0813C1_s25	CCAGATAACAAATACTGAGCAAGCGCAAGCATTATT	36
						YY0813C1_s26	TGCAGCTACCAGCTTTGCGATCTGTTTTCTACTCAA	36
YY09-18	III-A		CRISPR_YY0918C1	ATTACAACCATGACCCGATTTTAAGGGGATTGAGAC	7	YY0918C1_s1	GCGAACACTTACATTCCCCATATATTTACCTCCTTCATAGACCAT	45
						YY0918C1_s2	CGCAATCTTTGCGCAGTACGCAATGATCATAT	32
						YY0918C1_s3	TCATCGACTTTAAGGTGTTTTTCACTGTACGGGTTGAGCT	40
						YY0918C1_s4	TCATCGACTTTAAGGTGTTTTTCACTGTACGGGTTGAGCT	40
						YY0918C1_s5	TTCCATCTCTTCTAAATAAGCCTTCTTTTACCATTGTGAAC	41
						YY0918C1_s6	GCCGTAACAAGCTTTGGCTTGCAATGGCCACGAAG	35
						YY0918C1_s7	CGCACTCCGTTGCCGTCTTTTTTGTCGAATCCCAATGAAA	40
			CRISPR_YY0918C2	ATTTACCTATTGGACCCGATCTGAAGGGGATTGAGAC	3	YY0918C2_s1	ATTAACTTCTATTGTAGGTGATGGAAAAAATATATAGTTGGG	42
						YY0918C2_s2	CTTTAAGATAAAGCTCTCTTTTTTCTGCATTGCTCATTGTCGC	43
						YY0918C2_s3	ACTCTTCTATCTATATCAATCATCTTAACCTCCTTAAAATTTAAAA	46
	II-C		CRISPR_YY0918C3	GTTTTAAGACCCCTCTAAACCCAACCCTGTTACAAT	13	YY0918C3_s1	ATAACAAAAAAAATATAATTTGACAATATTTAAAACATTCTTTAAATTAATGAAAATTTAATA	63
						YY0918C3_s2	TCAAATCTGTTGTTAGTGGGACGATAGATT	30
						YY0918C3_s3	AAAACTTCTCGGAATAGACATTCCATTTTT	30
						YY0918C3_s4	TTCTATTTGCATAAAATCTCGCTTTCTCCT	30
						YY0918C3_s5	GAACTTTACAAACTCCACTTCATCATCTTC	30
						YY0918C3_s6	ACTCTTCTCAAGGAAGAGTTAGCGAGACTA	30
						YY0918C3_s7	TAAAACTTCGAGCATATGGACTTGAACCTA	30
						YY0918C3_s8	ATGATGCAAATTGGTGGAAAAGTCTCTATC	30
						YY0918C3_s9	TATGGTGTGAGTGTGAGCAAAGACTATATG	30
						YY0918C3_s10	TGCAGATATCGTCATAGGACTGCATAGACC	30
						YY0918C3_s11	TCATAGGGATATTGGTATTGGGGCTTGCGTA	31
						YY0918C3_s12	AAGGAGTATGAATTGATTGAATTTACTTAT	30
						YY0918C3_s13	GCGAGACTGCGGCGATAACTATATGTAAGG	30
DSM16512	I-B		CRISPR_DSM16512C1	ATATTAGCATCCAATTGTGGGATATAAAT	43	DSM16512C1_s1	CAATTACCAAAAAGCATATTCGGGTCGTATTGCTCC	36
						DSM16512C1_s2	AAGTATCTTGCATTGTTTAGAAACAGAGTACTTAGA	36
						DSM16512C1_s3	AGTTAAAATACTACTGAAAGTAACGGGTTGGCCTGATG	38
						DSM16512C1_s4	ATAAAGCTTGCGTTGGCAAAGTTGTTAGGTTTGATT	36
						DSM16512C1_s5	ATGATGAAACGAACCGTTTATAAATACGTAAAGCAAG	37
						DSM16512C1_s6	AGTGTTCAAAGTACCTATAATCCTTCTCACAACTATA	37
						DSM16512C1_s7	TTTCAAGAGATAAATTTGGTGTCTATTAGAAAAATA	36
						DSM16512C1_s8	AATCTCTCATCACCAAATCAAGCCCGCTAGTTCTAAA	37
						DSM16512C1_s9	AAAAAAAAATGCGAGATATATGGAGAAAGATGTATTT	37
						DSM16512C1_s10	CACTTGCTCTTGGAGGTTTAAGGGGCTTGAATGCGG	36
						DSM16512C1_s11	TTCCAAAAAAAGATGAGATTGGTATTGAATATTATA	36
						DSM16512C1_s12	GTCTTTGGGTCGGGCTTTTGGCTGCCCTCGCCCTTC	36
						DSM16512C1_s13	ATGGAAATTAGGATTAATATTTACGATAGCAGTAATA	37
						DSM16512C1_s14	GTTGTTTCATTTCAAGAGTGCAAATGCATCGAGGA	35
						DSM16512C1_s15	GCGGATAGCGATGTTAGTATGTTGTTTGGTAGACCA	36
						DSM16512C1_s16	ACATATTGGGCTTGCATAAATGGTGGTTATAATGCA	36
						DSM16512C1_s17	AAAGTTGCTCGTGCTGTGATAGAATGGTGGGCGACA	36
						DSM16512C1_s18	TTCTCTTTTTCAATCTTTTTCGTATAGTCCTGTTC	35
						DSM16512C1_s19	ATCTAATTGGTTCAAAGCTGTATGCGTGATACTTGT	36
						DSM16512C1_s20	GATTTTAGCAATTCTGGTGAGGGTTGGTATGTATCTG	37
						DSM16512C1_s21	ATTTGAGTATGCTATTGAGTATAATGATTTTGTACTC	37
						DSM16512C1_s22	ACGCTGAAGCTTCAAGGTTTGTCAAATTTGATGTATC	37
						DSM16512C1_s23	AACAAAGATAACGAAACTCTTGGCTGAAGAGGCGA	35
						DSM16512C1_s24	CTCAGACGATATAAATTCGAATTCGTATGTTTGGA	35
						DSM16512C1_s25	TGAGATAAATAATCTCATTGTATTCCAGGCATTTCA	36
						DSM16512C1_s26	AAAACATAAAGGGATTGTTTAGTTTCACATTTATTG	36
						DSM16512C1_s27	TTGGTTGCATTCTGCAAATCATCTTGTATAGAATCAA	37
						DSM16512C1_s28	CTGTAAACGTCAGCCGTGCAGTACCTGAAGATTACA	36
						DSM16512C1_s29	GTGGAAGTCTTGTAATACATAAAGCTGGATTTGTTG	36
						DSM16512C1_s30	TAAGTATTGACATCTTACTTTGAATATTTTGGAGA	35
						DSM16512C1_s31	AGCTTTACATCTGGAGTAGATTACACAGTAACAATT	36
						DSM16512C1_s32	GCGTCTATGACATTTAATGAAGAATCTGCAAATTGG	36
						DSM16512C1_s33	CGTAATATATAGCTTCAAGCTCTTTGCGCCATTTAG	36
						DSM16512C1_s34	GAAGATGATTTTCAAATGGATGTGGAGCATAGGCTT	36
						DSM16512C1_s35	ATAGTACTTCGATAGAAATAATTATAGAGAATAACTT	37
						DSM16512C1_s36	GCTCTTGACGCTGGTGCTAAAACTGCCTGGAAACCT	36
						DSM16512C1_s37	ACCATCTTTTGGGCAACTCACTTGGGTATTGCAAA	35
						DSM16512C1_s38	ATCGTTTCATTTCAAGAGTGCAAATGTATAGAGGA	35
						DSM16512C1_s39	ATGACTGCTTGACTGCTAATGGCTCTTTATCTACTT	36
						DSM16512C1_s40	TAATCAACTTGCAGGTAAAGACGATTTACAGATTTT	36
						DSM16512C1_s41	ATGACTGCTTGACTGCTAATGGCTCTTTATCTACTT	36
						DSM16512C1_s42	GCTTTTGAGAATGCTGGAGAGCAGACAATCGATGCG	36
						DSM16512C1_s43	CAGACTGTCGATAGCGTTGTTATCAAGCAAAACTTCA	37
	III-A		CRISPR_DSM16512C2	ATTACACCGATGACCCGATTTTAAGGGGATTGAGAC	10	DSM16512C2_s1	TTAAGGATTTTTTAACTTCAAGCTTTTGTTCACTAT	36
						DSM16512C2_s2	CAAGCTTTTGTTCACTATTTAACTCTTCCCATTTAGCT	38
						DSM16512C2_s3	TTAATGATTTAACTGAATGTGCTTCAAAAGCTACATCA	38
						DSM16512C2_s4	ATAATAGCCTCTTAACATGCCTCTAATAACTT	32
						DSM16512C2_s5	TTTCCTGATAGTTCCTCCCATTTAGCTATATCTGGACTAAAT	42
						DSM16512C2_s6	TCAGCCACATCCATTGCAGTGTTGAAGCGATAATCATA	38
						DSM16512C2_s7	AGCACTTTTTTTACATTTGATGAAATAGCACCTAC	35
						DSM16512C2_s8	ACTTCTATTGCAAGCTTATCTGCCTCTTCAAGCCTTC	37
						DSM16512C2_s9	TAATGTCAGCCAATTCTTTAGCTGACAATTTTTTCAA	37
						DSM16512C2_s10	TCATATTATGTCCTTTCAAAAAAAGAACCACTTTTCTTAT	40
			CRISPR_DSM16512C3	ATTTACCTATTAGACCCGATTTTAAGGGGATTGAGAC	7	DSM16512C3_s1	AGAAAGAGTCTCTAAGAGACTCTTTTCTCTCACCTTTACCCTCT	44
						DSM16512C3_s2	ATTTGAAAAGCCCTTTAATGTCGGGCTTTACTAATTCACT	40
						DSM16512C3_s3	TTTAAAAAGAATAACACTGCTTCGCCTCTCATTTTTACT	39
						DSM16512C3_s4	ACTTTACTTCCATGTCCCGGGTAAGGTTCCCAACTAAAATAA	42
						DSM16512C3_s5	TTAATTTTAATATTGTAGTCGGTGATGTACAAATTTATTGTC	42
						DSM16512C3_s6	TCAAAACCCGCAACCTTAACATCTCCGTAAATCTCATTAAG	41
						DSM16512C3_s7	CTTCGCTAAAATCGTTCCCGTAAGAGGGGGCTTTGGCGT	39
			CRISPR_DSM16512C4	ATTTCAATACAGACCCGATTTGAAGGGGATTGAGAC	19	DSM16512C4_s1	AAAAAGGGCTTTTTGATTTGTATAGCGGAGAAGCCCT	37
						DSM16512C4_s2	TTGTTGCTATTTGGTAGTGTTTGGGGGGGTTTTTTAGAAG	40
						DSM16512C4_s3	TTCTTTTCTTTTTTCAATCTCTTCTCTTAAAGA	33
						DSM16512C4_s4	TGTTCTCTTGGTGTTCGTTACGTCATAAAATT	32
						DSM16512C4_s5	TGCCCTCGCCCTTCCTCTCTTTTTTTGAGAGGTGTTTGTTTT	42
						DSM16512C4_s6	TGTTTCTACCCAGTCTCTGTGTTCTTTAAAATGCTCTCTA	40
						DSM16512C4_s7	TCTCATCTTTGCACCTCCTGTTTTTTGTTTTTCGCGTCAA	40
						DSM16512C4_s8	CTCGCGGTAACATAGTATTTACTCTTTCATACTCAACTT	39
						DSM16512C4_s9	CAAACTCTCCACGTCTTGCAGCATAAAAGTTTACAA	36
						DSM16512C4_s10	TATCTAACTCTTCTTTTGTGCTTGCCTCAACGGCAAA	37
						DSM16512C4_s11	AACCATTCTTTAAGCTCTTTGACATATTTATCTAACT	37
						DSM16512C4_s12	TCAAGCCCGCTGGTTCTAAATGCTTCGCGGGCGTAATGA	39
						DSM16512C4_s13	ACACCGTTTTCTACTCTGTTTACCACAAAGGGG	33
						DSM16512C4_s14	AGACTTAATCAAGTCTAACAACTTTGACAGCGCAAGCTT	39
						DSM16512C4_s15	CCACTTCAGCTTCTATTTCAATCTCTTTTGGAAGTTCGTCTAT	43
						DSM16512C4_s16	ATGCTCTCATCAGACACTCCTTTCAGACATTTTTCTTT	38
						DSM16512C4_s17	TGGTTTTCCTTGTAGTCTCTTGCTTCTTCTATTGTTTTGAAG	42
						DSM16512C4_s18	CTGCCAAAGGGGTTGAGTTGTGATAGGACTCAG	33
						DSM16512C4_s19	TTTCTCTCTATTGCTTCATCTTCTACAGCTTTATCAAAA	39
